# Supplementary material for: Cognitive training for children and adolescents with fragile X syndrome: a randomized controlled trial of Cogmed
Source: J Neurodev Disord. 2019 Apr 15;11:4. doi: 10.1186/s11689-019-9264-2 (PMC6463634; doi:10.1186/s11689-019-9264-2)
Supplement: Supplementary file 2 — Table S1. Cogmed JM participant and parent characteristics by adaptive vs. non-adaptive control groups. (XLSX 10 kb) [file 11689_2019_9264_MOESM2_ESM.xlsx]

## Sheet: Table S1.JM
Table S1: Cogmed JM participant and parent characteristics by adaptive vs. non-adaptive control groups
Varaible	Category	Non-Adaptive		Adaptive		P-value
		N	%	N	%
Participant Race	Caucasian	26	81.25	27	84.38	0.7404
Participant Ethnicity	Hispanic or Latino	10	31.25	6	18.75	0.2482
Parent 1 Education (Training Aide)	Bachelor’s or above	19	59.38	20	64.52	0.6744
Paren 2 Education	Bachelor’s or above	20	66.67	11	39.28	0.0367
Household Income	$75K+	13	41.93	17	54.83	0.3419
	<$75K	14	45.16	14	32.26
	Prefer not to report	4	12.9	4	12.9
Parent Martial Status	Married	29	90.63	28	90.32	0.9674
Cogmed Training Platform	PC with mouse	10	31.25	5	15.63	0.14
	Tablet	22	68.75	27	84.38
		Mean	SD	Mean	SD	P-value
Participant Age		11.5938	3.04651	12.7188	3.35275	0.1651
Abbreviated IQ (SB 5)		58.3333	12.1636	55.9062	11.8658	0.4297
Mental Age Equivalent (years; SB 5)		5.98662	1.12273	5.64314	2.34245	0.4611
Cogmed Sessions Per Week		4.41563	0.83245	4.31562	1.1481	0.6913
Total Training Days		24.1562	1.48344	24.4688	1.31944	0.3767
Active Training Time Per Day (min)		14.2089	2.65114	15.5994	2.75933	0.044
