# Supplementary material for: Cognitive training for children and adolescents with fragile X syndrome: a randomized controlled trial of Cogmed
Source: J Neurodev Disord. 2019 Apr 15;11:4. doi: 10.1186/s11689-019-9264-2 (PMC6463634; doi:10.1186/s11689-019-9264-2)
Supplement: Supplementary file 3 — Table S2. Cogmed RM participant and parent characteristics by adaptive vs. non-adaptive control groups. (XLSX 10 kb) [file 11689_2019_9264_MOESM3_ESM.xlsx]

## Sheet: Table S2. RM
Table S2: Cogmed RM participant and parent characteristics by adaptive vs. non-adaptive control groups
Varaible	Category	Non-Adaptive		Adaptive		P-value
		N	%	N	%
Participant Race	Caucasian	12	66.67	14	77.78	0.4568
Participant Ethnicity	Hispanic or Latino	1	5.56	1	5.56	1
Parent 1 Education (Training Aide)	Bachelor’s or above	14	77.78	13	72.22	0.7003
Parent 2 Education	Bachelor’s or above	14	77.78	11	61.11	0.2773
Household Income	$75K+	11	61.11	10	55.57	1
	<$75K	6	33.34	7	38.39
	Prefer not to report	1	5.56	1	5.56
Parent Martial Status	Married	17	94.44	18	100	0.3105
Cogmed Training Platform	PC with mouse	3	16.67	7	38.89	0.147
	Tablet	15	83.33	11	61.11
		Mean	SD	Mean	SD	P-value
Participant Age		13.4444	2.7056	13.5	2.64019	0.9506
Abbreviated IQ (SB 5)		76.8333	14.6177	79.5556	16.4396	0.603
Mental Age Equivalent (years; SB 5)		8.80972	1.69988	10.4512	4.375	0.163
Cogmed Sessions Per Week		4.52778	0.840032	4.50556	0.986659	0.9424
Total Training Days		24.3333	1.49509	23.7778	2.39007	0.409
Active Training Time Per Day (min)		24.7561	3.85562	30.829	4.23284	<.0001
