# Supplementary material for: Cognitive training for children and adolescents with fragile X syndrome: a randomized controlled trial of Cogmed
Source: J Neurodev Disord. 2019 Apr 15;11:4. doi: 10.1186/s11689-019-9264-2 (PMC6463634; doi:10.1186/s11689-019-9264-2)
Supplement: Supplementary file 5 — Table S4. Participant and parent characteristics by “improved”* vs. “non-improved” within the adaptive group. (XLSX 11 kb) [file 11689_2019_9264_MOESM5_ESM.xlsx]

## Sheet: Table S4 - Adaptive
Table S4: Participant and parent characteristics by "improved"* vs "non-improved" within the adaptive group
Variable	Category	Non-improved		Improved		P-value
		N	%	N	%
Participant Race	Caucasian	26	78.79	15	88.24	0.41011
Participant Ethnicity	Hispanic or Latino	4	12.12	3	17.65	0.59373
Parent 1 Education (Training Aide)	Bachelor’s or above	20	62.5	13	76.47	0.32088
Parent 2 Education	Bachelor’s or above	15	51.72	7	41.18	0.4894
Household Income	$75K+	21	63.64	8	47.06	0.44814
	<$75K	8	24.24	7	41.18	.
	Prefer not to report	4	12.12	2	11.76	.
Parent Martial Status	Married	29	90.63	17	100	0.5423
		Mean	SD	Mean	SD	P-value
Participant Age		13.0909	3.08589	12.8235	3.24491	0.7767
Abbreviated IQ (SB 5)		63.8788	17.97	65.4706	17.7487	0.767
Mental Age Equivalent (years; SB 5)		6.97655	3.34245	7.94125	4.84987	0.4165
Cogmed Sessions Per Week		4.30909	1.07801	4.52941	1.12069	0.5026
Total Training Days		23.8788	2.10294	24.8824	0.485071	0.0129
Active Training Time Per Day (min)		21.0058	7.03434	21.2301	10.0889	0.9272
*improved = improvement over baseline [IOB] ≥ 2 × mean); non-improved: IOB < 2 × mean
