# Supplementary material for: Cognitive training for children and adolescents with fragile X syndrome: a randomized controlled trial of Cogmed
Source: J Neurodev Disord. 2019 Apr 15;11:4. doi: 10.1186/s11689-019-9264-2 (PMC6463634; doi:10.1186/s11689-019-9264-2)
Supplement: Supplementary file 6 — Table S5. Participant and parent characteristics by “improved”* vs. “non-improved” within the non-adaptive group. (XLSX 10 kb) [file 11689_2019_9264_MOESM6_ESM.xlsx]

## Sheet: Table S5 - Non-Adaptive
Table S5: Participant and parent characteristics by "improved"* vs "non-improved" within the non-adaptive group
Variable	Category	Non-improved		Improved		P-value
		N	%	N	%
Participant Race	Caucasian	27	77.14	11	73.33	0.77255
Participant Ethnicity	Hispanic or Latino	8	22.86	3	20	0.82315
Parent 1 Education (Training Aide)	Bachelor’s or above	24	68.57	9	60	0.55766
Parent 2 Education	Bachelor’s or above	25	73.53	9	64.29	0.5219
Household Income	$75K+	25	71.43	9	60	0.70131
	<$75K	6	17.14	4	26.67
	Prefer not to report	4	11.43	2	13.33	.
Parent Martial Status	Married	32	91.43	14	93.33	0.82003
		Mean	SD	Mean	SD	P-value
Participant Age		11.6857	2.79465	13.6	3.24698	0.0397
Abbreviated IQ (SB 5)		63.5588	16.0646	69.4286	14.9754	0.247
Mental Age Equivalent (years; SB 5)		6.77455	1.89882	7.70279	1.91779	0.1316
Cogmed Sessions Per Week		4.48	0.881109	4.4	0.715142	0.7579
Total Training Days		24.0857	1.56	24.5333	1.24595	0.3305
Active Training Time Per Day (min)		17.4306	5.73283	19.3484	6.52515	0.3035
*improved = improvement over baseline [IOB] ≥ 2 × mean); non-improved: IOB < 2 × mean
